# Supplementary material for: Epigenetic Clocks as Biomarkers for Bone Aging: Evidence From a Twin Study
Source: Aging Cell. 2025 Sep 14;24(10):e70204. doi: 10.1111/acel.70204 (PMC12507416; doi:10.1111/acel.70204)
Supplement: Supplementary file 2 — File S1: Descriptions of the epigenetic clocks investigated in the present study. File S2: International Classification of Diseases 10 codes from the Danish National Patient Registry. File S3: Characteristics of the LifeSpan cohort. File S4: Two‐way scatter plots of the epigenetic clocks and chronological age investigated in the present study. File S5: Association analysis of diagnoses after blood sampling and the epigenetic clocks in the Discovery Cohort, the Replication Cohort and combined sample (individual‐level‐analysis). File S6: Association analysis of diagnoses after blood sampling and the epigenetic clocks in the Discovery Cohort, the Replication Cohort, and the combined sample (twin‐pair‐level‐analysis). File S7: Association analysis of diagnoses after blood sampling and the epigenetic clocks in the Discovery Cohort, stratified by sex (individual‐level‐analysis). File S8: Association analysis of diagnoses after blood sampling and the epigenetic clocks in the Discovery Cohort, stratified by sex (twin‐pair‐level‐analysis). File S9: Association analysis of diagnoses after blood sampling and the epigenetic clocks in the Replication Cohort, analysis of all individuals and excluding the youngest individuals of the LifeSpan cohort (individual‐level analysis). File S10: Association analysis of diagnoses after blood sampling and the epigenetic clocks in the Replication Cohort, analysis of all individuals and excluding the youngest individuals of the LifeSpan cohort (twin‐pair‐level analysis). File S11: Association analysis of DXA scan values and the epigenetic clocks in the LifeSpan Cohort. File S12: Association analysis of DXA scan values and the epigenetic clocks in the LifeSpan Cohort, stratified by sex. File S13: Association analysis of DXA scan values and the epigenetic clocks in the LifeSpan Cohort, stratified by youngest (age 30–38) and oldest (57–76) age group. File S14: Association analysis of DXA scan values and the epigenetic clocks in the youngest part [file ACEL-24-e70204-s002.xlsx]

## Sheet: Content
Sheet	Content
Descriptive tables and figures
Sheet 1	Descriptions of the epigenetic clocks investigated in the present study
Sheet 2	International Classification of Diseases 10 codes from the Danish National Patient Registry
Sheet 3	Characteristics of the LifeSpan cohort
Sheet 4	Two-way scatter plots of the epigenetic clocks and chronological age investigated in the present study
Analyses of diagnoses from the Danish National Patient Registry
Sheet 5	Association analysis of diagnoses after blood sampling and the epigenetic clocks in the Discovery Cohort, the Replication Cohort and the combined sample (individual-level-analysis)
Sheet 6	Association analysis of diagnoses after blood sampling and the epigenetic clocks in the Discovery Cohort, the Replication Cohort and the combined sample (twin-pair-level-analysis)
Sheet 7	Association analysis of diagnoses after blood sampling and the epigenetic clocks in the Discovery Cohort, stratified by sex (individual-level-analysis)
Sheet 8	Association analysis of diagnoses after blood sampling and the epigenetic clocks in the Discovery Cohort, stratified by sex (twin-pair-level-analysis)
Sheet 9	Association analysis of diagnoses after blood sampling and the epigenetic clocks in the Replication Cohort, analysis of all individuals and excluding the youngest individuals of the LifeSpan cohort (individual-level analysis)
Sheet 10	Association analysis of diagnoses after blood sampling and the epigenetic clocks in the Replication Cohort, analysis of all individuals and excluding the youngest individuals of the LifeSpan cohort (twin-pair-level analysis)
Analyses of DXA in the LifeSpan cohort
Sheet 11	Association analysis of DXA scan values and the epigenetic clocks in the LifeSpan Cohort
Sheet 12	Association analysis of DXA scan values and the epigenetic clocks in the LifeSpan Cohort, stratified by sex
Sheet 13	Association analysis of DXA scan values and the epigenetic clocks in the LifeSpan Cohort, stratified by youngest (age 30-38) and oldest (57-76) age group
Sheet 14	Association analysis of DXA scan values and the epigenetic clocks in the youngest part of the LifeSpan Cohort, stratified by sex
Sheet 15	Association analysis of DXA scan values and the epigenetic clocks in the oldest part of the LifeSpan Cohort, stratified by sex
Analyses of bone turnover markers in the LifeSpan cohort
Sheet 16	Association analysis of bone biomarkers and the epigenetic clocks in the LifeSpan Cohort
Sheet 17	Association analysis of bone biomarkers and the epigenetic clocks in the LifeSpan Cohort, stratified by sex
Sheet 18	Association analysis of bone biomarkers and the epigenetic clocks in the LifeSpan Cohort, stratified by youngest (age 30-38) and oldest (57-76) age group
Sheet 19	Association analysis of bone biomarkers and the epigenetic clocks the youngest part of the LifeSpan Cohort, stratified by sex
Sheet 20	Association analysis of bone biomarkers and the epigenetic clocks the oldest part of the LifeSpan Cohort, stratified by sex

## Sheet: Sheet 1
Overview of the epigenetic clocks investigated in the present study
Name of epigenetic clock	Outcome used in the original study for predictor modeling with epigenetic array data	Tissue used in the original study	Number of CpG sites in estimator	Reference for the original study
Horvath*	Chronological age	Multiple tissues	353	Horvath S. DNA methylation age of human tissues and cell types. Genome Biol 2013;14(10):R115. doi:10.1186/gb-2013-14-10-r115
Intrinsic epigenetic age acceleration (IEAA)*	IEAA is the residuals achieved by regressing chronological age and DNA methylation-derived estimates of cell counts (plasma B cells, exhausted CD8+ cells, naïve CD8+ T cells, CD4+ T cells, natural killer cells, monocytes and granulocytes) onto the Horvath age estimator	Multiple tissues	353	Chen BH, Marioni RE, Colicino E, et al. DNA methylation-based measures of biological age: Meta-analysis predicting time to death. Aging (Albany NY) 2016;8(9):1844-1865. doi:10.18632/aging.101020
Hannum*	Chronological age	Blood	71	Hannum G, Guinney J, Zhao L, et al. Genome-wide Methylation Profiles Reveal Quantitative Views of Human Aging Rates. Mol Cell 2013;49(2):359-367. doi:10.1016/j.molcel.2012.10.016
Extrinsic epigenetic age acceleration (EEAA)	EEAA is obtained by regressing chronological age on to the BioAge4HAStatic variable, which is a modified version of the Hannum age estimator achieved as a weighted average of the Hannum age estimator and three estimated measures of age-associated blood cells (naïve cytotoxic T cells, exhausted cytotoxic T cells and plasma B cells).	Blood	71	Chen BH, Marioni RE, Colicino E, et al. DNA methylation-based measures of biological age: Meta-analysis predicting time to death. Aging (Albany NY) 2016;8(9):1844-1865. doi:10.18632/aging.101020
PhenoAge* (the aging clock)	First variables to be included in the Phenotypic age variable were selected using health phenotypes (e.g. mortality, disease count and physical functioning) as outcomes and 42 biomarkers as exposures. Nine biomarkers (albumin, creatinine, glucose, CRP, lymphocyte percentage, mean cell volume, red blood cell distribution width, white blood cell counts and alkaline phosphate) and chronological age …	Blood	513	Levine ME, Lu AT, Quach A et al. An epigenetic biomarker of aging for lifespan and healthspan, Aging (Albany NY) 2018;10(4):573-591. doi:10.18632/aging.101414.
GrimAge* (the mortality clock)	DNA methylation-based surrogates for 88 plasma proteins and smoking pack years were generated. Subsequently, DNA methylation-based surrogates for pack-years and 7 ‘plasma protein levels’ (adrenomedullin, beta-2 microglobulin, cystatin C, growth differentiation factor 15, leptin, plasminogen activation inhibitor 1, tissue inhibitor metalloproteinase 1) were selected together with age and sex using…	Blood	1030	Lu AT, Quach A, Wilson JG, et al. DNA methylation GrimAge strongly predicts lifespan and healthspan. Aging (Albany NY) 2019;11(2):303-327. doi:10.18632/aging.101684
DunedinPoAm (the pace-of-aging clock)	Measurements of 18 biomarkers (ApoB100/ApoA1, BMI, urea nitrogen, cardiorespiratory fitness, creatine clearance, FEV1, FEDC1/FVC, gum health, HbA1C, HDL, hsCRP, leukocyte telomere length, lipoprotein a, mean arterial pressure, total cholesterol, triglycerides, waist-hip-ratio, white blood cell counts) measured 3 times over a 12-year period (age 26 to 38) were used to generate the so-called pace-o…	Blood	46	Belsky DW, Caspi A, Arseneault L et al. Quantification of the pace of biological aging in humans through a blood test, the DunedinPoAm DNA methylation algorithm. Elife 2020;9:e54870. doi: 10.7554/eLife.54870.
DunedinPACE (the pace-of-aging clock version 2)	Measurements of 19 biomarkers (body mass index, Waist-hip ratio, Glycated hemoglobin, Leptin, Blood pressure (mean arterial pressure), Cardiorespiratory fitness (VO2Max), Forced vital capacity ratio (FEV1/FVC), Forced expiratory volume in one second (FEV1), Total cholesterol, Triglycerides, High density lipoprotein (HDL), Lipoprotein(a), Apolipoprotein B100/A1 ratio, estimated Glomerular Filtrati…	Blood	173	Belsky DW, Caspi A, Corcoran DL, et al. DunedinPACE, a DNA methylation biomarker of the pace of aging. Elife 2022; 14:11:e73420, doi: 10.7554/eLife.73420.
mTL*	Leukocyte telomere length measured in kilobases as measured by either quantitative real-time polymerase chain reaction or Southern blotting	Blood	140	Lu AT, Seeboth A, Tsai PC et al. DNA methylation-based estimator of telomere length, Aging (Albany NY) 2019 Aug 18;11(16):5895-5923. doi: 10.18632/aging.102173.
* In the present study these estimators were computed as principal component clocks using the method published by Higgins-Chen et al. with the aim to increase the accuracy of the clocks.
Ref: Higgins-Chen AT, Thrush KL, Wang Y et al. A computational solution for bolstering reliability of epigenetic clocks: Implications for clinical trials and longitudinal tracking. Nat Aging 2022;2(7):644-661. doi: 10.1038/s43587-022-00248-2.

## Sheet: Sheet 2
International Classification of Diseases 10 codes from the Danish National Patient Registry (as defined by https://medinfo.dk/sks/brows.php?s_nod=6317)
(1) Fragility fractures:
M484	Spontaneous (fatigue) fracture of vertebra
M485	Collapsed vertebra, not elsewhere classified
M495	Collapsed vertebra, in diseases elsewhere classified
M800	Postmenopausal osteoporosis with pathological fracture
M801	Osteoporosis after oophorectomy (surgical removal of ovary/ovaries) with pathologic fracture
M802	Immobilization osteoporosis with pathological fracture
M803	Osteoporosis with pathological fracture caused by malabsorption after surgery
M804	Osteoporosis with pathological fracture caused by medical drug treatment
M805	Idiopathic osteoporosis with pathological fracture
M808	Other type of osteoporosis with pathological fracture
M809	Osteoporosis with pathological fracture, unspecified
S120	Fracture of first cervical vertebra (neck)
S121	Fracture of second cervical vertebra (neck)
S122	Fracture of other parts of cervical spine (neck)
S127	Multiple fractures of the cervical spine (neck)
S128	Fracture of other parts of the neck
S129	Fracture of the neck, unspecified (neck)
S220	Fracture of thoracic vertebra (spine)
S221	Multiple fractures of thoracic vertebra (spine)
S320	Fracture of lumbar vertebra (spine)
S321	Fracture of sacrum (lower part of spine)
S322	Fracture of coccyx (tailbone of spine)
S323	Fracture of ilium (pelvis)
S324	Fracture of acetabulum (pelvis)
S325	Fracture of pubis (pelvis)
S327	Multiple fractures of lumbar vertebra (spine) and pelvis
S328	Fracture of other and unspecified part of the lumbar spine or pelvis
S422	Fracture of upper end of humerus (upper arm)
S423	Fracture of shaft (middle) of humerus (upper arm)
S424	Fracture of lower end of humerus (upper arm)
S520	Fracture of upper end of ulna (forearm)
S521	Fracture of upper end of radius (forearm)
S522	Fracture of shaft (middle) of ulnae (forearm)
S523	Fracture of shaft (middle) of radii (forearm)
S524	Fracture of both shaft (middle) of ulna and radii (forearm)
S525	Fracture of lower end of radius (forearm)
S526	Fracture of lower end of both ulna and radius (forearm)
S527	Multiple fractures of forearm
S528	Fracture of other part of forearm
S529	Fractures of forearm, unspecified
S720	Fracture of femoral neck
S721	Pertrochanteric fracture of femur
S722	Subtrochanteric fracture of femur
T08	Fracture of the spine without position
(2) Osteoporosis:
M810	Postmenopausal osteoporosis
M811	Osteoporosis after oophorectomy (surgical removal of ovary/ovaries)
M812	Immobilization osteoporosis
M813	Osteoporosis caused by malabsorption after surgery
M814	Osteoporosis caused by medical drug treatment
M815	Idiopathic osteoporosis
M816	Localized osteoporosis
M818	Other type of osteoporosis
M819	Osteoporosis, unspecified
M820	Osteoporosis in myelomatosis
M821	Osteoporosis in endocrine disorders
M828	Osteoporosis in other diseases classified elsewhere
M858	Other disturbance in bone density or bone structure
M859	Disturbance in bone density or bone structure, unspecified

## Sheet: Sheet 3
Characteristics of the LifeSpan cohort
Notes: No.: number of, SD: standard deviation, DNAmAge: DNA methylation age, AgeAccelerationResidual: residuals obtained from a regression analysis of DNAmAge (outcome) and chronological age (exposure), mTL: estimate of telomere length based on DNA methylation data
	LifeSpan Cohort
No. individuals	288
No. twin pairs (no. monozygotic pair : dizygotic pairs)	144 (144:0)
Sex (females (%) : males (%))	140 (48.6) : 148 (51.4)
Age at blood sampling (mean (SD), range)	All: 49.5 (15.68), 30-76, Youngest (N=140): 33.81(2.12), 30-38, Oldest (N=148): 64.38 (4.31), 57-76
Height at blood sampling (mean (SD), range)	172.5 (9.59), 151-205
Weight at blood sampling (mean (SD), range)	76.1 (15.74), 43-143
Current smoker at blood sampling (yes (%) / no (%))	63 (21.9), 225 (78.1)
Alcohol 3 units per day at blood sampling (>=3 units (%) / < 3 units (%))	17 (5.9), 271 (94.1)
Charlson Co-morbidity Index at blood sampling (0 (%), 1 (%), 2 (%), 3-8 (%))	232 (80.6), 27 (9.4), 21 (7.2), 8 (2.8)
Epigenetic clocks
Chronological age at blood sampling (mean (SD))	49.5 (15.68)
Horvath DNAmAge (mean (SD))	44.00 (11.23)
Horvath AgeAccelerationResidual (mean (SD))	-7.13*10-9 (4.2)
IEAA (mean (SD))	3.26*10-9 (3.60)
Hannum DNAmAge (mean (SD))	53.32 (12.09)
Hannum AgeAccelerationResidual (mean (SD))	6.21*10-9 (4.17)
BioAge4HAStatic DNAmAge (mean (SD))	51.92 (16.79)
EEAA (mean (SD))	5.20*10-9 (5.53)
PhenoAge DNAmAge (mean (SD))	46.88 ( 13.87)
PhenoAge AgeAccelerationResidual (mean (SD))	-1.87*10-9 (5.29)
GrimAge DNAmAge (mean (SD))	63.15 (13.27)
GrimAge AgeAccelerationResidual (mean (SD))	6.42*10-9 (3.81)
DunedinPoAm DNAmAge (mean (SD))	0.87 (0.08)
DunedinPACE DNAmAge (mean (SD))	0.99 (0.12)
mTL DNAmAge (mean (SD))	7.11 (0.28)
DXA
Hip total (N, mean (SD), range)	272, 0.98 (0.15), 0.45-1.44
Femoral neck (N, mean (SD), range)	272, 0.87 (0.18), 0.34-1.62
Lumbar spine (N, mean (SD), range)	264, 1.03 (0.16), 0.64-1.72
Bone biomarkers
CTX (N, mean (SD), range)	282, 0.44 (0.20), 0.07-1.11
P1NP (N, mean (SD), range)	282, 49.76 (20.29), 12.22-140.3

## Sheet: Sheet 4
Two-way scatter plots of the epigenetic clocks and chronological age investigated in the present study
		Discovery Cohort (LSADT)					Replication Cohort (MADT + LifeSpan)					LifeSpan Cohort (analyses of DXA and bone biomarkers)
Horvath
AgeAccelerationHorvath
IEAA
Hannum
AgeAccelerationHannum
BioAge4HAStatic
EEAA
PhenoAge
AgeAccelerationPhenoAge
GrimAge
AgeAccelerationGrimAge
DunedinPoAm
DunedinPace
mTL

## Sheet: Sheet 5
Association analysis of diagnoses after blood sampling and the epigenetic clocks in the Discovery Cohort, the Replication Cohort and combined sample (individual-level-analysis)
Notes: The number of individuals listed are the number of cases/total number of individuals analyzed, e.g., N = 102/268 individual means that 102 cases with a diagnosis after blood sampling out of 268 individuals analyzed.
Notes: For the Discovery Cohort, the p values < 0.10 in the analysis adjusted for sex and age (model A) is marked in bold and yellow.
Notes: For the Replication cohort, the same clocks are marked in yellow for overview, and in bold if p value < 0.05 for these clocks.
Notes: For the analysis of the Discovery Cohort and the Replication Cohort combined, the clocks aimed replicated are marked in yellow for overview, and in bold if p value < 0.05 for these clocks, while additional clocks displaying a p value below 0.05 are shown in italics and bold.
Notes: Inspection of whether p values were smaller in the combined analysis compared to analysis of the Discovery cohort is marked in light green.
Notes: Forest plots for fragility fractures are marked in blue, while forest plots for osteoporosis are marked in green.
(A) Adjustment for age and sex
	Discovery Cohort
	Fragility fractures (N = 102/268 individuals)					Osteoporosis (N = 28/295 individuals)
Standardized epigenetic clocks	HR	SE	z	p	95%CI	HR	SE	z	p	95%CI
AgeAccelRes_Horvath	1.12043	0.095	1.33743	0.181084	[0.948 ;1.324]	1.35652	0.25	1.65401	0.0981253	[0.945 ;1.947]
IEAA	1.14786	0.112	1.41477	0.157136	[0.948 ;1.389]	1.04949	0.188	0.270335	0.786902	[0.739 ;1.490]
AgeAccelRes_Hannum	1.1295	0.103	1.33421	0.182134	[0.944 ;1.351]	1.38324	0.22	2.03992	0.0413586	[1.013 ;1.889]
EEAA	1.08882	0.102	0.904423	0.365771	[0.905 ;1.309]	1.62911	0.337	2.35853	0.0183474	[1.086 ;2.444]
AgeAccelRes_PhenoAge	1.21594	0.11	2.16282	0.0305554	[1.019 ;1.452]	1.519	0.225	2.82719	0.00469583	[1.137 ;2.030]
AgeAccelRes_GrimAge	1.27524	0.164	1.88644	0.0592356	[0.991 ;1.642]	1.49986	0.395	1.54021	0.123509	[0.895 ;2.512]
DunedinPoAm	1.27846	0.149	2.10569	0.0352316	[1.017 ;1.607]	1.52432	0.288	2.22956	0.0257768	[1.052 ;2.208]
DunedinPACE	1.29337	0.159	2.09404	0.0362566	[1.017 ;1.645]	1.34258	0.296	1.33784	0.180949	[0.872 ;2.067]
mTL	0.907642	0.1	-0.882108	0.377719	[0.732 ;1.126]	0.701191	0.13	-1.90753	0.0564523	[0.487 ;1.010]
	Replication Cohort
	Fragility fractures (N = 79/717 individuals)					Osteoporosis (N = 92/745 individuals)
Standardized epigenetic clocks	HR	SE	z	p	95%CI	HR	SE	z	p	95%CI
AgeAccelRes_Horvath	1.2284	0.133	1.89779	0.0577234	[0.993 ;1.519]	1.13939	0.158	0.94256	0.345906	[0.869 ;1.495]
IEAA	1.10337	0.106	1.0216	0.306968	[0.914 ;1.333]	0.997347	0.134	-0.0197803	0.984219	[0.767 ;1.298]
AgeAccelRes_Hannum	1.19014	0.132	1.57416	0.115451	[0.958 ;1.478]	1.18556	0.151	1.3395	0.180407	[0.924 ;1.521]
EEAA	1.14589	0.133	1.17516	0.239931	[0.913 ;1.438]	1.11182	0.123	0.956902	0.338617	[0.895 ;1.381]
AgeAccelRes_PhenoAge	1.15635	0.121	1.38673	0.165524	[0.942 ;1.420]	1.31883	0.176	2.07519	0.0379689	[1.015 ;1.713]
AgeAccelRes_GrimAge	1.12957	0.139	0.991765	0.321312	[0.888 ;1.437]	1.36155	0.151	2.78188	0.00540442	[1.095 ;1.692]
DunedinPoAm	1.31112	0.145	2.45334	0.0141538	[1.056 ;1.628]	1.26595	0.139	2.14114	0.0322627	[1.020 ;1.571]
DunedinPACE	1.10207	0.164	0.653616	0.513359	[0.823 ;1.475]	1.1727	0.164	1.14244	0.25327	[0.892 ;1.541]
mTL	0.781032	0.141	-1.36438	0.172447	[0.548 ;1.114]	0.636044	0.131	-2.19668	0.028043	[0.425 ;0.952]
	Discovery Cohort + Replication Cohort
	Fragility fractures (N = 181/985 individuals)					Osteoporosis (N = 120/1,040 individuals)					Further away from the null hypothesis than the Discovery cohort (i.e., (P(all)<P(Discovery cohort))
Standardized epigenetic clocks	HR	SE	z	p	95%CI	HR	SE	z	p	95%CI	Fragility fractures	Osteoporosis
AgeAccelRes_Horvath	1.16692	0.076	2.3785	0.017383	[1.028 ;1.325]	1.15638	0.112	1.49872	0.133946	[0.956 ;1.398]	Yes	No
IEAA	1.13395	0.078	1.81622	0.0693373	[0.990 ;1.299]	1.00326	0.112	0.0290772	0.976803	[0.806 ;1.249]	Yes	No
AgeAccelRes_Hannum	1.16116	0.08	2.17405	0.0297012	[1.015 ;1.329]	1.20673	0.111	2.03482	0.0418687	[1.007 ;1.446]	Yes	No
EEAA	1.11768	0.08	1.55379	0.120234	[0.971 ;1.286]	1.20707	0.118	1.92139	0.0546827	[0.996 ;1.463]	Yes	No
AgeAccelRes_PhenoAge	1.19956	0.083	2.63648	0.00837721	[1.048 ;1.373]	1.32804	0.122	3.09805	0.00194799	[1.110 ;1.589]	Yes	Yes
AgeAccelRes_GrimAge	1.21222	0.108	2.15428	0.0312182	[1.018 ;1.444]	1.34891	0.138	2.92401	0.00345557	[1.104 ;1.649]	Yes	Yes
DunedinPoAm	1.26985	0.104	2.91994	0.00350094	[1.082 ;1.491]	1.32874	0.123	3.06349	0.00218771	[1.108 ;1.594]	Yes	Yes
DunedinPACE	1.20044	0.113	1.94258	0.0520672	[0.998 ;1.443]	1.22229	0.141	1.73725	0.0823422	[0.975 ;1.533]	No	Yes
mTL	0.922896	0.091	-0.817339	0.413735	[0.761 ;1.119]	0.627209	0.077	-3.79757	1.15*10-4	[0.493 ;0.798]	No	Yes
(B) Adjustment for age and sex, current smoker (yes/no) and drinking habits (drinking >3 units per day)
	Discovery Cohort
	Fragility fractures (N = 102/268 individuals)					Osteoporosis (N = 28/295 individuals)
Standardized epigenetic clocks	HR	SE	z	p	95%CI	HR	SE	z	p	95%CI
AgeAccelRes_Horvath	1.11043	0.095	1.21885	0.222902	[0.938 ;1.314]	1.36124	0.255	1.64311	0.100359	[0.942 ;1.966]
IEAA	1.1515	0.114	1.4308	0.152488	[0.949 ;1.397]	1.05759	0.195	0.303296	0.761664	[0.737 ;1.519]
AgeAccelRes_Hannum	1.11435	0.102	1.17868	0.238524	[0.931 ;1.334]	1.38555	0.221	2.04864	0.0404975	[1.014 ;1.893]
EEAA	1.08155	0.102	0.831399	0.405748	[0.899 ;1.301]	1.5889	0.348	2.11502	0.0344284	[1.035 ;2.440]
AgeAccelRes_PhenoAge	1.19826	0.109	1.99067	0.0465173	[1.003 ;1.432]	1.50917	0.227	2.74067	0.00613132	[1.124 ;2.026]
AgeAccelRes_GrimAge	1.25316	0.172	1.64409	0.100157	[0.958 ;1.640]	1.43176	0.425	1.20947	0.226483	[0.800 ;2.561]
DunedinPoAm	1.26972	0.153	1.97707	0.0480335	[1.002 ;1.609]	1.46204	0.284	1.95272	0.0508529	[0.999 ;2.141]
DunedinPACE	1.27201	0.158	1.9334	0.0531868	[0.997 ;1.623]	1.30753	0.308	1.13823	0.255026	[0.824 ;2.075]
mTL	0.924196	0.103	-0.705942	0.480224	[0.743 ;1.150]	0.709384	0.139	-1.75189	0.0797922	[0.483 ;1.042]
	Replication Cohort
	Fragility fractures (N = 79/717 individuals)					Osteoporosis (N = 92/745 individuals)
Standardized epigenetic clocks	HR	SE	z	p	95%CI	HR	SE	z	p	95%CI
AgeAccelRes_Horvath	1.22006	0.134	1.80574	0.0709587	[0.983 ;1.514]	1.13062	0.162	0.854599	0.392773	[0.853 ;1.498]
IEAA	1.09825	0.106	0.970677	0.331709	[0.909 ;1.327]	0.990765	0.137	-0.0671791	0.946439	[0.756 ;1.299]
AgeAccelRes_Hannum	1.18344	0.133	1.49977	0.133675	[0.950 ;1.475]	1.17928	0.152	1.27832	0.201136	[0.916 ;1.519]
EEAA	1.14032	0.133	1.12725	0.259638	[0.908 ;1.433]	1.10605	0.123	0.903522	0.366249	[0.889 ;1.376]
AgeAccelRes_PhenoAge	1.14586	0.121	1.29307	0.195987	[0.932 ;1.409]	1.30796	0.181	1.93774	0.0526546	[0.997 ;1.716]
AgeAccelRes_GrimAge	1.08211	0.168	0.508797	0.610894	[0.798 ;1.467]	1.5099	0.287	2.16925	0.0300638	[1.041 ;2.191]
DunedinPoAm	1.35797	0.169	2.46386	0.0137449	[1.065 ;1.732]	1.30511	0.214	1.62168	0.104872	[0.946 ;1.801]
DunedinPACE	1.05918	0.163	0.373232	0.708976	[0.783 ;1.432]	1.14366	0.194	0.791634	0.428574	[0.820 ;1.595]
mTL	0.797007	0.146	-1.23747	0.215913	[0.556 ;1.142]	0.646414	0.137	-2.06358	0.0390578	[0.427 ;0.978]
	Discovery Cohort + Replication Cohort
	Fragility fractures (N = 181/985 individuals)					Osteoporosis (N = 120/1,040 individuals)					Further away from the null hypothesis than the Discovery cohort (i.e., (P(all)<P(Discovery cohort))
Standardized epigenetic clocks	HR	SE	z	p	95%CI	HR	SE	z	p	95%CI	Fragility fractures	Osteoporosis
AgeAccelRes_Horvath	1.15878	0.076	2.2463	0.0246846	[1.019 ;1.318]	1.15283	0.115	1.4212	0.155259	[0.948 ;1.403]	Yes	No
IEAA	1.13093	0.079	1.7692	0.07686	[0.987 ;1.296]	0.999747	0.114	-0.00221626	0.998232	[0.799 ;1.250]	Yes	No
AgeAccelRes_Hannum	1.15077	0.08	2.01514	0.0438903	[1.004 ;1.319]	1.20488	0.113	1.97979	0.0477266	[1.002 ;1.449]	Yes	No
EEAA	1.1114	0.08	1.46076	0.144082	[0.965 ;1.281]	1.20479	0.119	1.8803	0.0600669	[0.992 ;1.463]	Yes	No
AgeAccelRes_PhenoAge	1.18803	0.083	2.47261	0.0134129	[1.036 ;1.362]	1.32476	0.124	3.00183	0.00268365	[1.103 ;1.592]	Yes	Yes
AgeAccelRes_GrimAge	1.18867	0.123	1.67639	0.093662	[0.971 ;1.455]	1.42024	0.212	2.35272	0.0186368	[1.060 ;1.902]	Yes	Yes
DunedinPoAm	1.25745	0.112	2.57238	0.0101002	[1.056 ;1.497]	1.3613	0.161	2.60444	0.00920258	[1.079 ;1.717]	Yes	Yes
DunedinPACE	1.17473	0.114	1.65652	0.0976164	[0.971 ;1.421]	1.20449	0.157	1.42983	0.152766	[0.933 ;1.554]	No	Yes
mTL	0.935404	0.093	-0.673559	0.500592	[0.770 ;1.136]	0.628961	0.078	-3.72556	1.95*10-4	[0.493 ;0.803]	No	Yes
(C) Adjustment for age and sex, current smoker (yes/no), drinking habits (drinking >3 units per day), height, weight and Charlson co-morbidity index
	Discovery Cohort
	Osteoporotic fractures (N = 102/268 individuals)					Osteoporosis (N = 28/295 individuals)
Standardized epigenetic clocks	HR	SE	z	p	95%CI	HR	SE	z	p	95%CI
AgeAccelRes_Horvath	1.09651	0.106	0.957483	0.338324	[0.908 ;1.324]	1.36393	0.29	1.46171	0.14382	[0.900 ;2.068]
IEAA	1.13886	0.118	1.25975	0.207759	[0.930 ;1.394]	1.02852	0.218	0.132749	0.894392	[0.679 ;1.558]
AgeAccelRes_Hannum	1.09556	0.115	0.872217	0.38309	[0.892 ;1.345]	1.42804	0.256	1.98961	0.0466342	[1.005 ;2.029]
EEAA	1.05248	0.109	0.492848	0.62212	[0.859 ;1.290]	1.58144	0.344	2.10709	0.0351098	[1.033 ;2.422]
AgeAccelRes_PhenoAge	1.19472	0.123	1.7334	0.0830243	[0.977 ;1.461]	1.53329	0.261	2.51383	0.011943	[1.099 ;2.140]
AgeAccelRes_GrimAge	1.28946	0.187	1.74973	0.0801641	[0.970 ;1.714]	1.44312	0.439	1.20633	0.227688	[0.795 ;2.619]
DunedinPoAm	1.28851	0.161	2.02365	0.0430062	[1.008 ;1.647]	1.49153	0.311	1.91929	0.0549478	[0.992 ;2.244]
DunedinPACE	1.27848	0.163	1.932	0.0533589	[0.996 ;1.640]	1.31438	0.318	1.12936	0.258744	[0.818 ;2.112]
mTL	0.92719	0.111	-0.630758	0.528199	[0.733 ;1.173]	0.712565	0.145	-1.67018	0.0948843	[0.479 ;1.061]
	Replication Cohort
	Fragility fractures (N = 79/717 individuals)					Osteoporosis (N = 92/745 individuals)
Standardized epigenetic clocks	HR	SE	z	p	95%CI	HR	SE	z	p	95%CI
AgeAccelRes_Horvath	1.22287	0.133	1.84748	0.0646769	[0.988 ;1.514]	1.14689	0.166	0.947221	0.343526	[0.864 ;1.523]
IEAA	1.10409	0.105	1.03632	0.300054	[0.916 ;1.331]	1.00372	0.14	0.0265881	0.978788	[0.763 ;1.320]
AgeAccelRes_Hannum	1.18172	0.132	1.49698	0.134398	[0.950 ;1.470]	1.17992	0.155	1.26001	0.207664	[0.912 ;1.526]
EEAA	1.14213	0.132	1.14598	0.251802	[0.910 ;1.434]	1.11189	0.121	0.971113	0.331492	[0.898 ;1.377]
AgeAccelRes_PhenoAge	1.1617	0.124	1.40736	0.159321	[0.943 ;1.431]	1.3451	0.193	2.07016	0.0384377	[1.016 ;1.781]
AgeAccelRes_GrimAge	1.09089	0.167	0.567055	0.570677	[0.808 ;1.474]	1.54264	0.305	2.19613	0.0280827	[1.048 ;2.271]
DunedinPoAm	1.4004	0.17	2.77483	0.00552307	[1.104 ;1.776]	1.36041	0.227	1.84564	0.0649443	[0.981 ;1.886]
DunedinPACE	1.09839	0.169	0.608352	0.542954	[0.812 ;1.486]	1.22797	0.215	1.17377	0.240488	[0.871 ;1.730]
mTL	0.783714	0.143	-1.33815	0.180848	[0.548 ;1.120]	0.640613	0.137	-2.08097	0.0374362	[0.421 ;0.974]
	Discovery Cohort + Replication Cohort
	Fragility fractures (N = 181/985 individuals)					Osteoporosis (N = 120/1,040 individuals)					Further away from the null hypothesis than the Discovery cohort (i.e., (P(all)<P(Discovery cohort))
Standardized epigenetic clocks	HR	SE	z	p	95%CI	HR	SE	z	p	95%CI	Fragility fractures	Osteoporosis
AgeAccelRes_Horvath	1.15249	0.079	2.07909	0.0376089	[1.008 ;1.317]	1.15368	0.116	1.41857	0.156025	[0.947 ;1.406]	Yes	No
IEAA	1.12899	0.078	1.74638	0.0807452	[0.985 ;1.294]	1.00463	0.115	0.0403989	0.967775	[0.803 ;1.257]	Yes	No
AgeAccelRes_Hannum	1.13926	0.084	1.77701	0.0755658	[0.987 ;1.315]	1.20277	0.118	1.88916	0.0588698	[0.993 ;1.457]	Yes	No
EEAA	1.09689	0.081	1.25816	0.208333	[0.950 ;1.267]	1.20374	0.119	1.87394	0.0609384	[0.992 ;1.461]	Yes	No
AgeAccelRes_PhenoAge	1.19239	0.087	2.39799	0.0164851	[1.033 ;1.377]	1.33484	0.131	2.94011	0.00328092	[1.101 ;1.618]	Yes	Yes
AgeAccelRes_GrimAge	1.21133	0.128	1.81223	0.0699502	[0.984 ;1.490]	1.43149	0.216	2.38004	0.0173108	[1.065 ;1.923]	Yes	Yes
DunedinPoAm	1.29194	0.115	2.86623	0.00415388	[1.084 ;1.539]	1.37448	0.168	2.6092	0.00907543	[1.082 ;1.745]	Yes	Yes
DunedinPACE	1.20188	0.117	1.89219	0.0584662	[0.993 ;1.454]	1.22992	0.162	1.57091	0.116203	[0.950 ;1.592]	No	Yes
mTL	0.925298	0.094	-0.765857	0.443761	[0.759 ;1.129]	0.625985	0.078	-3.77457	1.60*10-4	[0.491 ;0.798]	Yes	Yes

## Sheet: Sheet 6
Association analysis of diagnoses after blood sampling and the epigenetic clocks in the Discovery Cohort, the Replication Cohort and the combined sample twin-pair-level-analysis
Notes: The number of twin pairs listed are the number of twin pairs discordant for diagnosis / number of twin pairs concordant for diagnosis yet with different diagnosis date.
Notes: For the Discovery Cohort, the p values < 0.10 in the analysis adjusted for age (model A) is marked in bold and yellow.
Notes: For the Replication cohort, the same clocks are marked in yellow for overview, and in bold if p value < 0.05 for these clocks.
Notes: For the analysis of the Discovery Cohort and the Replication Cohort combined, the clocks aimed replicated are marked in yellow for overview, and in bold if p value < 0.05 for these clocks, while additional clocks displaying a p value below 0.05 are shown in italics
Notes: Inspection of whether p values were smaller in the combined analysis compared to analysis of the Discovery cohort is marked in light green.
Notes: Forest plots for fragility fractures are marked in blue, while forest plots for osteoporosis are marked in green.
(A) Adjustment for age	Discovery Cohort
	Fragility fractures (N = 79 twin pairs)					Osteoporosis (N = 25 twin pairs)
Standardized epigenetic clocks	HR	SE	z	p	95%CI	HR	SE	z	p	95%CI
AgeAccelRes_Horvath	1.11717	0.259	0.477874	0.63274	[0.709 ;1.760]	1.45551	0.51	1.07213	0.283662	[0.733 ;2.891]
IEAA	1.35368	0.326	1.25673	0.208852	[0.844 ;2.171]	2.09325	1.193	1.29609	0.194943	[0.685 ;6.397]
AgeAccelRes_Hannum	1.09443	0.267	0.369777	0.711549	[0.678 ;1.766]	1.47633	0.507	1.13352	0.256996	[0.753 ;2.895]
EEAA	1.14467	0.298	0.518458	0.604139	[0.687 ;1.908]	1.60269	0.736	1.02754	0.304168	[0.652 ;3.941]
AgeAccelRes_PhenoAge	1.41073	0.339	1.43183	0.152192	[0.881 ;2.259]	2.63045	1.551	1.64078	0.100844	[0.828 ;8.352]
AgeAccelRes_GrimAge	1.91015	0.648	1.90662	0.0565704	[0.982 ;3.715]	2.42146	1.49	1.43694	0.150735	[0.725 ;8.090]
DunedinPoAm	1.406	0.351	1.36369	0.172665	[0.862 ;2.294]	1.66243	0.814	1.03822	0.299169	[0.637 ;4.340]
DunedinPACE	2.3853	0.82	2.52738	0.0114918	[1.216 ;4.681]	3.17165	2.127	1.72098	0.0852539	[0.852 ;11.808]
mTL	0.741844	0.23	-0.962307	0.335896	[0.404 ;1.363]	0.700292	0.287	-0.870219	0.384181	[0.314 ;1.562]
	Replication Cohort
	Fragility fractures (N = 74 twin pairs)					Osteoporosis (N = 79 twin pairs)
Standardized epigenetic clocks	HR	SE	z	p	95%CI	HR	SE	z	p	95%CI
AgeAccelRes_Horvath	0.984278	0.329	-0.0474408	0.962162	[0.511 ;1.894]	1.41612	0.449	1.09729	0.272512	[0.761 ;2.636]
IEAA	0.810524	0.294	-0.579897	0.561984	[0.398 ;1.649]	1.24715	0.332	0.829598	0.406766	[0.740 ;2.101]
AgeAccelRes_Hannum	0.956456	0.307	-0.138516	0.889833	[0.509 ;1.796]	1.32383	0.383	0.96888	0.332605	[0.751 ;2.335]
EEAA	1.03699	0.277	0.136035	0.891794	[0.614 ;1.750]	0.787081	0.268	-0.704279	0.481259	[0.404 ;1.532]
AgeAccelRes_PhenoAge	1.14712	0.415	0.37951	0.704309	[0.565 ;2.331]	1.75274	0.572	1.71993	0.0854457	[0.925 ;3.322]
AgeAccelRes_GrimAge	1.91481	0.748	1.66264	0.0963841	[0.890 ;4.118]	1.69825	0.644	1.39579	0.162777	[0.807 ;3.572]
DunedinPoAm	2.01393	0.691	2.04108	0.0412429	[1.028 ;3.945]	1.49485	0.497	1.20859	0.226821	[0.779 ;2.869]
DunedinPACE	1.35248	0.428	0.953885	0.340142	[0.727 ;2.515]	1.1082	0.351	0.324124	0.745844	[0.595 ;2.063]
mTL	0.983312	0.497	-0.033319	0.97342	[0.365 ;2.646]	0.949589	0.503	-0.0976647	0.922199	[0.336 ;2.681]
	Discovery Cohort + Replication Cohort
	Fragility fractures (N = 153 twin pairs)					Osteoporosis (N = 104 twin pairs)					Further away from the null hypothesis than the Discovery cohort (i.e., (P(all)<P(Discovery cohort))
Standardized epigenetic clocks	HR	SE	z	p	95%CI	HR	SE	z	p	95%CI	Fragility fractures	Osteoporosis
AgeAccelRes_Horvath	1.07247	0.203	0.369829	0.71151	[0.740 ;1.554]	1.43393	0.336	1.53587	0.12457	[0.905 ;2.271]	No	Yes
IEAA	1.17095	0.215	0.858644	0.390537	[0.817 ;1.679]	1.41871	0.338	1.46649	0.142515	[0.889 ;2.264]	No	Yes
AgeAccelRes_Hannum	1.04209	0.201	0.21333	0.831069	[0.714 ;1.522]	1.3877	0.303	1.5005	0.133485	[0.905 ;2.129]	No	Yes
EEAA	1.09131	0.202	0.471466	0.637308	[0.759 ;1.569]	1.08304	0.254	0.340691	0.733336	[0.684 ;1.714]	No	No
AgeAccelRes_PhenoAge	1.32721	0.259	1.44958	0.147174	[0.905 ;1.946]	1.96793	0.545	2.44405	0.0145235	[1.143 ;3.387]	Yes	Yes
AgeAccelRes_GrimAge	1.91215	0.49	2.52937	0.0114268	[1.157 ;3.160]	1.89159	0.609	1.97838	0.0478861	[1.006 ;3.557]	Yes	Yes
DunedinPoAm	1.61004	0.33	2.32651	0.0199914	[1.078 ;2.405]	1.5475	0.423	1.59898	0.109826	[0.906 ;2.643]	Yes	Yes
DunedinPACE	1.81331	0.406	2.65964	0.00782243	[1.169 ;2.812]	1.45098	0.392	1.37856	0.168032	[0.855 ;2.463]	Yes	No
mTL	0.800133	0.208	-0.856459	0.391744	[0.480 ;1.333]	0.781557	0.246	-0.783512	0.433327	[0.422 ;1.448]	No	No
(B) Adjustment for age, current smoker yes/no and drinking habits drinking >3 units per day
	Discovery Cohort
	Fragility fractures (N = 79 twin pairs)					Osteoporosis (N = 25 twin pairs)
Standardized epigenetic clocks	HR	SE	z	p	95%CI	HR	SE	z	p	95%CI
AgeAccelRes_Horvath	1.16926	0.281	0.651351	0.51482	[0.730 ;1.872]	1.8462	0.844	1.3408	0.179984	[0.753 ;4.524]
IEAA	1.38576	0.346	1.30813	0.190829	[0.850 ;2.259]	3.68741	3.66	1.31461	0.188641	[0.527 ;25.802]
AgeAccelRes_Hannum	1.15329	0.292	0.563552	0.573059	[0.702 ;1.894]	1.90477	0.893	1.37398	0.169447	[0.760 ;4.776]
EEAA	1.16313	0.308	0.56981	0.568807	[0.692 ;1.956]	2.14662	1.472	1.11371	0.265405	[0.560 ;8.234]
AgeAccelRes_PhenoAge	1.47034	0.368	1.5392	0.123757	[0.900 ;2.402]	4.50518	3.803	1.78304	0.0745806	[0.861 ;23.566]
AgeAccelRes_GrimAge	2.54754	1.03	2.31348	0.0206963	[1.154 ;5.626]	3.69504	2.896	1.66785	0.0953451	[0.795 ;17.165]
DunedinPoAm	1.6034	0.444	1.70359	0.0884579	[0.931 ;2.760]	2.00314	1.136	1.22531	0.220459	[0.659 ;6.086]
DunedinPACE	3.47908	1.485	2.92083	0.00349103	[1.507 ;8.032]	5.50495	5.216	1.80006	0.0718517	[0.859 ;35.262]
mTL	0.668756	0.224	-1.20375	0.228687	[0.347 ;1.288]	0.568104	0.29	-1.10891	0.26747	[0.209 ;1.543]
	Replication Cohort
	Fragility fractures (N = 74 twin pairs)					Osteoporosis (N = 79 twin pairs)
Standardized epigenetic clocks	HR	SE	z	p	95%CI	HR	SE	z	p	95%CI
AgeAccelRes_Horvath	0.987916	0.337	-0.0356432	0.971567	[0.506 ;1.928]	1.33455	0.439	0.877837	0.380032	[0.701 ;2.542]
IEAA	0.824899	0.301	-0.527318	0.597973	[0.403 ;1.687]	1.17103	0.333	0.555695	0.57842	[0.671 ;2.044]
AgeAccelRes_Hannum	0.971849	0.318	-0.0872119	0.930503	[0.512 ;1.846]	1.25048	0.386	0.724335	0.46886	[0.683 ;2.290]
EEAA	1.04797	0.287	0.170835	0.864353	[0.612 ;1.794]	0.745285	0.26	-0.842252	0.399647	[0.376 ;1.477]
AgeAccelRes_PhenoAge	1.14445	0.425	0.363371	0.716328	[0.553 ;2.369]	1.76189	0.586	1.70314	0.0885413	[0.918 ;3.381]
AgeAccelRes_GrimAge	2.0174	0.88	1.6084	0.107747	[0.858 ;4.745]	2.13807	0.99	1.64098	0.100801	[0.863 ;5.299]
DunedinPoAm	2.29577	0.93	2.05149	0.0402191	[1.038 ;5.079]	1.95097	0.802	1.62668	0.103806	[0.872 ;4.365]
DunedinPACE	1.31033	0.435	0.813724	0.415803	[0.683 ;2.513]	1.15828	0.383	0.444274	0.656844	[0.606 ;2.215]
mTL	0.989637	0.506	-0.0203783	0.983742	[0.363 ;2.695]	1.08382	0.6	0.145458	0.884349	[0.366 ;3.206]
	Discovery Cohort + Replication Cohort
	Fragility fractures (N = 153 twin pairs)					Osteoporosis (N = 104 twin pairs)					Further away from the null hypothesis than the Discovery cohort (i.e., (P(all)<P(Discovery cohort))
Standardized epigenetic clocks	HR	SE	z	p	95%CI	HR	SE	z	p	95%CI	Fragility fractures	Osteoporosis
AgeAccelRes_Horvath	1.07553	0.205	0.381154	0.703089	[0.740 ;1.564]	1.45209	0.358	1.51087	0.130821	[0.895 ;2.356]	No	Yes
IEAA	1.16963	0.215	0.851629	0.39442	[0.816 ;1.677]	1.43802	0.371	1.40644	0.159593	[0.867 ;2.386]	No	Yes
AgeAccelRes_Hannum	1.04346	0.203	0.21877	0.826829	[0.713 ;1.528]	1.42073	0.332	1.50332	0.132757	[0.899 ;2.246]	No	Yes
EEAA	1.08683	0.204	0.444094	0.656975	[0.753 ;1.570]	1.09027	0.261	0.361036	0.718072	[0.682 ;1.743]	No	No
AgeAccelRes_PhenoAge	1.33264	0.262	1.46077	0.144077	[0.907 ;1.959]	2.11359	0.62	2.55144	0.0107278	[1.189 ;3.756]	No	Yes
AgeAccelRes_GrimAge	2.29754	0.665	2.87266	0.00407035	[1.303 ;4.053]	2.58963	1.025	2.40505	0.0161701	[1.193 ;5.623]	Yes	Yes
DunedinPoAm	1.84622	0.43	2.63391	0.00844073	[1.170 ;2.914]	2.01266	0.662	2.12709	0.0334127	[1.056 ;3.834]	Yes	Yes
DunedinPACE	2.0231	0.495	2.88008	0.00397572	[1.252 ;3.268]	1.61215	0.462	1.66728	0.0954584	[0.920 ;2.826]	No	No
mTL	0.786555	0.209	-0.904884	0.365527	[0.468 ;1.323]	0.792073	0.253	-0.728474	0.466323	[0.423 ;1.483]	No	No
(C) Adjustment for age, current smoker yes/no, drinking habits drinking >3 units per day, height, weight and Charlson co-morbidity index
	Discovery Cohort
	Fragility fractures (N = 79 twin pairs)					Osteoporosis (N = 25 twin pairs)
Standardized epigenetic clocks	HR	SE	z	p	95%CI	HR	SE	z	p	95%CI
AgeAccelRes_Horvath	1.08804	0.306	0.299633	0.764457	[0.627 ;1.889]	4.00412	4.293	1.29392	0.195694	[0.490 ;32.746]
IEAA	1.33228	0.358	1.06662	0.286143	[0.786 ;2.257]	23175	0.52	447925	0.603	[8.19e-13; 6.56e+20]
AgeAccelRes_Hannum	1.05986	0.314	0.196403	0.844294	[0.593 ;1.893]	7.59864	11.418	1.34959	0.177147	[0.400 ;144.477]
EEAA	1.09021	0.32	0.294686	0.768234	[0.614 ;1.936]	NA	NA	NA	NA	NA
AgeAccelRes_PhenoAge	1.59052	0.462	1.59785	0.110076	[0.900 ;2.810]	NA	NA	NA	NA	NA
AgeAccelRes_GrimAge	3.13192	1.422	2.51358	0.0119514	[1.286 ;7.628]	NA	NA	NA	NA	NA
DunedinPoAm	1.77007	0.543	1.86131	0.0627007	[0.970 ;3.229]	1.21236	0.25	0.935155	0.803	[ .267;5.498]
DunedinPACE	4.74965	2.486	2.97714	0.00290949	[1.703 ;13.247]	59.1663	1.11	216.753	0.265	[ 0.045;77698.45]
mTL	0.636473	0.248	-1.1593	0.246334	[0.297 ;1.366]	0.0197357	-1.21	0.0642416	0.228	[0.001; 11.641]
	Replication Cohort
	Fragility fractures (N = 74 twin pairs)					Osteoporosis (N = 79 twin pairs)
Standardized epigenetic clocks	HR	SE	z	p	95%CI	HR	SE	z	p	95%CI
AgeAccelRes_Horvath	0.957591	0.333	-0.124757	0.900716	[0.485 ;1.892]	1.34315	0.442	0.897164	0.369632	[0.705 ;2.559]
IEAA	0.840423	0.31	-0.47157	0.637234	[0.408 ;1.731]	1.16243	0.33	0.530808	0.595552	[0.667 ;2.026]
AgeAccelRes_Hannum	0.92509	0.309	-0.233274	0.815549	[0.481 ;1.780]	1.27072	0.399	0.762692	0.445647	[0.687 ;2.352]
EEAA	0.96297	0.274	-0.1327	0.894431	[0.552 ;1.681]	0.760859	0.27	-0.77153	0.440393	[0.380 ;1.523]
AgeAccelRes_PhenoAge	0.986597	0.392	-0.0339401	0.972925	[0.453 ;2.151]	1.91227	0.681	1.81925	0.0688737	[0.951 ;3.845]
AgeAccelRes_GrimAge	1.91051	0.928	1.33322	0.18246	[0.738 ;4.948]	2.17123	1.054	1.59743	0.110169	[0.839 ;5.621]
DunedinPoAm	2.17165	0.915	1.84069	0.0656677	[0.951 ;4.959]	1.98133	0.83	1.63251	0.102571	[0.872 ;4.503]
DunedinPACE	1.20893	0.416	0.550921	0.581688	[0.616 ;2.374]	1.28575	0.466	0.694097	0.487621	[0.632 ;2.615]
mTL	1.07006	0.576	0.125718	0.899955	[0.372 ;3.075]	1.10233	0.617	0.173921	0.861927	[0.368 ;3.305]
	Discovery Cohort + Replication Cohort
	Fragility fractures (N = 153 twin pairs)					Osteoporosis (N = 104 twin pairs)					Further away from the null hypothesis than the Discovery cohort (i.e., (P(all)<P(Discovery cohort))
Standardized epigenetic clocks	HR	SE	z	p	95%CI	HR	SE	z	p	95%CI	Fragility fractures	Osteoporosis
AgeAccelRes_Horvath	0.975519	0.199	-0.121252	0.903492	[0.653 ;1.456]	1.49475	0.383	1.56728	0.117049	[0.904 ;2.471]	No	Yes
IEAA	1.11023	0.214	0.54197	0.587839	[0.761 ;1.620]	1.44711	0.375	1.42585	0.153912	[0.871 ;2.405]	No	Yes
AgeAccelRes_Hannum	0.941191	0.196	-0.291039	0.771021	[0.626 ;1.416]	1.48832	0.369	1.60362	0.108797	[0.915 ;2.420]	Yes	Yes
EEAA	1.0024	0.2	0.0120552	0.990382	[0.678 ;1.481]	1.13476	0.295	0.486203	0.626823	[0.682 ;1.889]	No	NA
AgeAccelRes_PhenoAge	1.2839	0.274	1.17051	0.241797	[0.845 ;1.951]	2.4658	0.816	2.72791	0.00637363	[1.289 ;4.716]	No	NA
AgeAccelRes_GrimAge	2.42036	0.759	2.81984	0.00480478	[1.309 ;4.474]	2.6391	1.071	2.39042	0.0168291	[1.191 ;5.848]	Yes	NA
DunedinPoAm	1.87423	0.455	2.58548	0.00972439	[1.164 ;3.017]	1.91778	0.644	1.93877	0.0525293	[0.993 ;3.704]	Yes	Yes
DunedinPACE	2.14381	0.564	2.89782	0.0037577	[1.280 ;3.591]	1.87807	0.602	1.96549	0.049358	[1.002 ;3.521]	No	Yes
mTL	0.84266	0.242	-0.595794	0.551313	[0.480 ;1.480]	0.755164	0.252	-0.843044	0.399204	[0.393 ;1.451]	No	No

## Sheet: Sheet 7
Association analysis of diagnoses after blood sampling and the epigenetic clocks in the Discovery Cohort, stratified by sex (individual-level-analysis)
Notes: The number of individuals listed are the number of cases/total number of individuals analyzed, e.g., N = 102/268 individual means that 102 cases with a diagnosis after blood sampling out of 268 individuals analyzed.
Notes: The clocks aimed replicated (c.f. Sheet 5) in the present study are marked in yellow for overview.
Notes: the column med p values for the test for interaction is marked green.
Notes: Forest plots for all individuals are marked in blue, while forest plots for males are marked in green and forest plots for females are marked in orange.
(A) Adjustment for age and sex	Discovery Cohort
	Fragility fractures All (N = 102/268 individuals)					Fragility fractures Males (N = 18/90 individuals)					Fragility fractures Females (N = 84/178 individuals)
Standardized epigenetic clocks	HR	SE	z	p	95%CI	HR	SE	z	p	95%CI	HR	SE	z	p	95%CI	P test for interaction (sex)
AgeAccelRes_Horvath	1.12043	0.095	1.33743	0.181084	[0.948 ;1.324]	0.869424	0.252	-0.482514	0.629441	[0.492 ;1.535]	1.13443	0.099	1.44872	0.147416	[0.956 ;1.346]	0.376
IEAA	1.14786	0.112	1.41477	0.157136	[0.948 ;1.389]	1.0204	0.22	0.0936202	0.925411	[0.669 ;1.557]	1.16431	0.121	1.4653	0.14284	[0.950 ;1.427]	0.579
AgeAccelRes_Hannum	1.1295	0.103	1.33421	0.182134	[0.944 ;1.351]	1.06791	0.32	0.219288	0.826426	[0.594 ;1.921]	1.13313	0.108	1.31712	0.187799	[0.941 ;1.365]	0.849
EEAA	1.08882	0.102	0.904423	0.365771	[0.905 ;1.309]	0.857445	0.195	-0.674942	0.499712	[0.549 ;1.340]	1.12258	0.11	1.17662	0.239349	[0.926 ;1.361]	0.275
AgeAccelRes_PhenoAge	1.21594	0.11	2.16282	0.0305554	[1.019 ;1.452]	1.64158	0.498	1.63317	0.102434	[0.906 ;2.976]	1.19763	0.113	1.90598	0.0566531	[0.995 ;1.442]	0.318
AgeAccelRes_GrimAge	1.27524	0.164	1.88644	0.0592356	[0.991 ;1.642]	1.11171	0.293	0.40211	0.687603	[0.663 ;1.863]	1.3231	0.193	1.92235	0.0545623	[0.995 ;1.760]	0.561
DunedinPoAm	1.27846	0.149	2.10569	0.0352316	[1.017 ;1.607]	1.28237	0.238	1.33752	0.181054	[0.891 ;1.846]	1.27738	0.179	1.74568	0.0808666	[0.970 ;1.681]	0.987
DunedinPACE	1.29337	0.159	2.09404	0.0362566	[1.017 ;1.645]	1.28717	0.411	0.79119	0.428833	[0.689 ;2.406]	1.29423	0.172	1.93916	0.0524816	[0.997 ;1.680]	0.987
mTL	0.907642	0.1	-0.882108	0.377719	[0.732 ;1.126]	1.36947	0.317	1.35747	0.174632	[0.870 ;2.156]	0.867448	0.101	-1.21574	0.224086	[0.690 ;1.091]	0.077
	Osteoporosis All (N = 28/295 individuals)					Osteoporosis Males (N = 4/96 individuals)					Osteoporosis Females (N = 24/199 individuals)
Standardized epigenetic clocks	HR	SE	z	p	95%CI	HR	SE	z	p	95%CI	HR	SE	z	p	95%CI	P test for interaction (sex)
AgeAccelRes_Horvath	1.35652	0.25	1.65401	0.0981253	[0.945 ;1.947]	3.20418	1.961	1.9031	0.057028	[0.966 ;10.630]	1.30615	0.261	1.33681	0.181286	[0.883 ;1.932]	0.16
IEAA	1.04949	0.188	0.270335	0.786902	[0.739 ;1.490]	2.69054	1.885	1.41284	0.157704	[0.682 ;10.620]	0.983991	0.2	-0.0792956	0.936797	[0.660 ;1.466]	0.165
AgeAccelRes_Hannum	1.38324	0.22	2.03992	0.0413586	[1.013 ;1.889]	3.81168	2.202	2.31667	0.0205218	[1.229 ;11.824]	1.33604	0.228	1.69993	0.0891438	[0.957 ;1.866]	0.08
EEAA	1.62911	0.337	2.35853	0.0183474	[1.086 ;2.444]	3.09926	1.799	1.94849	0.0513566	[0.993 ;9.670]	1.5389	0.354	1.87167	0.061252	[0.980 ;2.417]	0.259
AgeAccelRes_PhenoAge	1.519	0.225	2.82719	0.00469583	[1.137 ;2.030]	4.86463	3.345	2.30084	0.0214009	[1.264 ;18.720]	1.46376	0.229	2.44066	0.0146604	[1.078 ;1.988]	0.086
AgeAccelRes_GrimAge	1.49986	0.395	1.54021	0.123509	[0.895 ;2.512]	2.74722	1.085	2.55895	0.010499	[1.267 ;5.957]	1.34536	0.397	1.00472	0.315029	[0.754 ;2.400]	0.146
DunedinPoAm	1.52432	0.288	2.22956	0.0257768	[1.052 ;2.208]	1.97134	1.207	1.10895	0.26745	[0.594 ;6.542]	1.45542	0.277	1.9691	0.0489416	[1.002 ;2.115]	0.634
DunedinPACE	1.34258	0.296	1.33784	0.180949	[0.872 ;2.067]	1.28054	1.181	0.268174	0.788566	[0.210 ;7.803]	1.34946	0.301	1.3453	0.178527	[0.872 ;2.088]	0.956
mTL	0.701191	0.13	-1.90753	0.0564523	[0.487 ;1.010]	0.115537	0.13	-1.91649	0.0553026	[0.013 ;1.050]	0.761275	0.158	-1.31686	0.187886	[0.507 ;1.142]	0.097
(B) Adjustment for age and sex, current smoker (yes/no) and drinking habits (drinking >3 units per day)
	Discovery Cohort
	Fragility fractures All (N = 102/268 individuals)					Fragility fractures Males (N = 18/90 individuals)					Fragility fractures Females (N = 84/178 individuals)
Standardized epigenetic clocks	HR	SE	z	p	95%CI	HR	SE	z	p	95%CI	HR	SE	z	p	95%CI	P test for interaction (sex)
AgeAccelRes_Horvath	1.11043	0.095	1.21885	0.222902	[0.938 ;1.314]	0.881686	0.245	-0.454004	0.649826	[0.512 ;1.518]	1.12236	0.1	1.29787	0.194332	[0.943 ;1.336]	0.388
IEAA	1.1515	0.114	1.4308	0.152488	[0.949 ;1.397]	1.01133	0.228	0.0500686	0.960068	[0.651 ;1.572]	1.17072	0.123	1.49517	0.134869	[0.952 ;1.439]	0.557
AgeAccelRes_Hannum	1.11435	0.102	1.17868	0.238524	[0.931 ;1.334]	1.06164	0.295	0.215372	0.829477	[0.616 ;1.830]	1.11595	0.107	1.14029	0.254164	[0.924 ;1.348]	0.8
EEAA	1.08155	0.102	0.831399	0.405748	[0.899 ;1.301]	0.86873	0.193	-0.634832	0.525538	[0.563 ;1.341]	1.11033	0.11	1.05419	0.291796	[0.914 ;1.349]	0.303
AgeAccelRes_PhenoAge	1.19826	0.109	1.99067	0.0465173	[1.003 ;1.432]	1.58035	0.44	1.64219	0.100551	[0.915 ;2.729]	1.17994	0.113	1.72886	0.0838339	[0.978 ;1.423]	0.412
AgeAccelRes_GrimAge	1.25316	0.172	1.64409	0.100157	[0.958 ;1.640]	1.09847	0.292	0.353451	0.72375	[0.653 ;1.849]	1.30822	0.205	1.71547	0.0862584	[0.962 ;1.778]	0.484
DunedinPoAm	1.26972	0.153	1.97707	0.0480335	[1.002 ;1.609]	1.2607	0.239	1.22025	0.222369	[0.869 ;1.829]	1.29257	0.195	1.70354	0.0884667	[0.962 ;1.737]	0.807
DunedinPACE	1.27201	0.158	1.9334	0.0531868	[0.997 ;1.623]	1.30788	0.458	0.767165	0.442983	[0.659 ;2.596]	1.26803	0.169	1.77721	0.0755339	[0.976 ;1.648]	0.968
mTL	0.924196	0.103	-0.705942	0.480224	[0.743 ;1.150]	1.37274	0.319	1.36386	0.172613	[0.871 ;2.164]	0.885433	0.106	-1.01579	0.30973	[0.700 ;1.120]	0.083
	Osteoporosis All (N = 28/295 individuals)					Osteoporosis Males (N = 4/96 individuals)					Osteoporosis Females (N = 24/199 individuals)
Standardized epigenetic clocks	HR	SE	z	p	95%CI	HR	SE	z	p	95%CI	HR	SE	z	p	95%CI	P test for interaction (sex)
AgeAccelRes_Horvath	1.36124	0.255	1.64311	0.100359	[0.942 ;1.966]	2.4969	1.608	1.42123	0.155249	[0.707 ;8.819]	1.3069	0.268	1.30392	0.192259	[0.874 ;1.954]	0.196
IEAA	1.05759	0.195	0.303296	0.761664	[0.737 ;1.519]	2.11157	1.332	1.18512	0.235969	[0.613 ;7.268]	0.987605	0.208	-0.0592104	0.952785	[0.654 ;1.492]	0.168
AgeAccelRes_Hannum	1.38555	0.221	2.04864	0.0404975	[1.014 ;1.893]	3.04796	2.087	1.62765	0.1036	[0.796 ;11.664]	1.33712	0.229	1.6944	0.0901886	[0.955 ;1.871]	0.128
EEAA	1.5889	0.348	2.11502	0.0344284	[1.035 ;2.440]	4.0485	3.497	1.61908	0.10543	[0.745 ;22.001]	1.49984	0.358	1.69901	0.0893174	[0.940 ;2.394]	0.119
AgeAccelRes_PhenoAge	1.50917	0.227	2.74067	0.00613132	[1.124 ;2.026]	3.7509	2.173	2.28247	0.0224617	[1.205 ;11.672]	1.45925	0.23	2.39638	0.0165581	[1.071 ;1.988]	0.125
AgeAccelRes_GrimAge	1.43176	0.425	1.20947	0.226483	[0.800 ;2.561]	2.53538	0.844	2.79466	0.00519544	[1.320 ;4.869]	1.29492	0.44	0.760242	0.44711	[0.665 ;2.521]	0.15
DunedinPoAm	1.46204	0.284	1.95272	0.0508529	[0.999 ;2.141]	1.57764	0.735	0.979133	0.327514	[0.633 ;3.930]	1.43467	0.298	1.73647	0.0824802	[0.955 ;2.156]	0.723
DunedinPACE	1.30753	0.308	1.13823	0.255026	[0.824 ;2.075]	0.991358	0.878	-0.00979561	0.992184	[0.175 ;5.629]	1.32608	0.312	1.19981	0.230215	[0.836 ;2.103]	0.921
mTL	0.709384	0.139	-1.75189	0.0797922	[0.483 ;1.042]	0.141687	0.165	-1.68228	0.092515	[0.015 ;1.381]	0.770466	0.168	-1.19649	0.231507	[0.503 ;1.181]	0.118
(C) Adjustment for age and sex, current smoker (yes/no), drinking habits (drinking >3 units per day), height, weight and Charlson co-morbidity index
	Discovery Cohort
	Fragility fractures All (N = 102/268 individuals)					Fragility fractures Males (N = 18/90 individuals)					Fragility fractures Females (N = 84/178 individuals)
Standardized epigenetic clocks	HR	SE	z	p	95%CI	HR	SE	z	p	95%CI	HR	SE	z	p	95%CI	P test for interaction (sex)
AgeAccelRes_Horvath	1.09651	0.106	0.957483	0.338324	[0.908 ;1.324]	0.889788	0.254	-0.408948	0.682578	[0.508 ;1.557]	1.11018	0.114	1.01675	0.309273	[0.908 ;1.358]	0.387
IEAA	1.13886	0.118	1.25975	0.207759	[0.930 ;1.394]	1.03462	0.233	0.151271	0.879762	[0.666 ;1.608]	1.15481	0.131	1.27316	0.202961	[0.925 ;1.441]	0.594
AgeAccelRes_Hannum	1.09556	0.115	0.872217	0.38309	[0.892 ;1.345]	1.05628	0.305	0.189463	0.84973	[0.599 ;1.861]	1.09843	0.124	0.829844	0.406627	[0.880 ;1.371]	0.796
EEAA	1.05248	0.109	0.492848	0.62212	[0.859 ;1.290]	0.854124	0.189	-0.711456	0.476802	[0.553 ;1.319]	1.08304	0.122	0.707501	0.479255	[0.868 ;1.351]	0.318
AgeAccelRes_PhenoAge	1.19472	0.123	1.7334	0.0830243	[0.977 ;1.461]	1.58452	0.445	1.63875	0.101266	[0.914 ;2.748]	1.17609	0.13	1.46988	0.141595	[0.947 ;1.460]	0.366
AgeAccelRes_GrimAge	1.28946	0.187	1.74973	0.0801641	[0.970 ;1.714]	1.11585	0.351	0.348547	0.727429	[0.602 ;2.067]	1.32869	0.218	1.73081	0.0834853	[0.963 ;1.833]	0.649
DunedinPoAm	1.28851	0.161	2.02365	0.0430062	[1.008 ;1.647]	1.28148	0.244	1.30148	0.193094	[0.882 ;1.862]	1.31397	0.21	1.70933	0.0873899	[0.961 ;1.797]	0.91
DunedinPACE	1.27848	0.163	1.932	0.0533589	[0.996 ;1.640]	1.31564	0.492	0.732912	0.463612	[0.632 ;2.740]	1.27216	0.174	1.76299	0.0779028	[0.973 ;1.662]	0.955
mTL	0.92719	0.111	-0.630758	0.528199	[0.733 ;1.173]	1.37432	0.313	1.39422	0.163252	[0.879 ;2.149]	0.880636	0.115	-0.970502	0.331796	[0.681 ;1.138]	0.08
	Osteoporosis All (N = 28/295 individuals)					Osteoporosis Males (N = 4/96 individuals)					Osteoporosis Females (N = 24/199 individuals)
Standardized epigenetic clocks	HR	SE	z	p	95%CI	HR	SE	z	p	95%CI	HR	SE	z	p	95%CI	P test for interaction (sex)
AgeAccelRes_Horvath	1.36393	0.29	1.46171	0.14382	[0.900 ;2.068]	3.14043	1.34	2.68168	0.00732546	[1.361 ;7.248]	1.27056	0.293	1.0371	0.299688	[0.808 ;1.998]	0.184
IEAA	1.02852	0.218	0.132749	0.894392	[0.679 ;1.558]	2.20549	0.877	1.98978	0.0466149	[1.012 ;4.807]	0.940592	0.229	-0.251807	0.80119	[0.584 ;1.515]	0.13
AgeAccelRes_Hannum	1.42804	0.256	1.98961	0.0466342	[1.005 ;2.029]	3.60245	1.795	2.5719	0.0101143	[1.357 ;9.567]	1.34323	0.263	1.50795	0.131568	[0.915 ;1.971]	0.105
EEAA	1.58144	0.344	2.10709	0.0351098	[1.033 ;2.422]	5.96585	2.983	3.57258	0.000353483	[2.239 ;15.893]	1.4735	0.344	1.66123	0.0966674	[0.933 ;2.328]	0.092
AgeAccelRes_PhenoAge	1.53329	0.261	2.51383	0.011943	[1.099 ;2.140]	4.69654	3.622	2.0056	0.0448986	[1.036 ;21.295]	1.44694	0.259	2.06102	0.0393012	[1.018 ;2.056]	0.117
AgeAccelRes_GrimAge	1.44312	0.439	1.20633	0.227688	[0.795 ;2.619]	3.92274	2.284	2.34789	0.0188802	[1.253 ;12.277]	1.28623	0.455	0.710874	0.477162	[0.643 ;2.575]	0.159
DunedinPoAm	1.49153	0.311	1.91929	0.0549478	[0.992 ;2.244]	1.40678	0.701	0.684511	0.493652	[0.529 ;3.738]	1.44317	0.327	1.61763	0.105742	[0.925 ;2.251]	0.726
DunedinPACE	1.31438	0.318	1.12936	0.258744	[0.818 ;2.112]	1.04052	0.919	0.0449559	0.964142	[0.184 ;5.878]	1.33592	0.328	1.18013	0.237949	[0.826 ;2.161]	0.871
mTL	0.712565	0.145	-1.67018	0.0948843	[0.479 ;1.061]	0.0820863	0.079	-2.58663	0.00969198	[0.012 ;0.546]	0.783206	0.181	-1.05455	0.29163	[0.497 ;1.233]	0.106

## Sheet: Sheet 8
Association analysis of diagnoses after blood sampling and the epigenetic clocks in the Discovery Cohort, stratified by sex (twin-pair-level-analysis)
Notes: The number of twin pairs listed are the number of twin pairs discordant for diagnosis or concordant for diagnosis (yet with different diagnosis date).
Notes: The clock aimed replicated (c.f. Sheet 6) in the present study are marked in yellow for overview.
Notes: the column med p values for the test for interaction is marked green.
Notes: Forest plots for all individuals are marked in blue, while forest plots for males are marked in green and forest plots for females are marked in orange.
(A) Adjustment for age and sex
	Fragility fractures All (N = 79 twin pairs)					Fragility fractures Males (N = 16 twin pairs)					Fragility fractures Females (N = 63 twin pairs)
Standardized epigenetic clocks	HR	SE	z	p	95%CI	HR	SE	z	p	95%CI	HR	SE	z	p	95%CI	P test for interaction (sex)
AgeAccelRes_Horvath	1.11717	0.259	0.477874	0.63274	[0.709 ;1.760]	13.4254	28.813	1.21015	0.22622	[0.200 ;900.993]	1.02835	0.241	0.119406	0.904954	[0.650 ;1.627]	0.234
IEAA	1.35368	0.326	1.25673	0.208852	[0.844 ;2.171]	4.70791	5.046	1.44558	0.148296	[0.576 ;38.465]	1.23294	0.286	0.903969	0.366012	[0.783 ;1.941]	0.222
AgeAccelRes_Hannum	1.09443	0.267	0.369777	0.711549	[0.678 ;1.766]	7.20969	11.184	1.27342	0.202871	[0.345 ;150.789]	0.991737	0.248	-0.033154	0.973552	[0.607 ;1.620]	0.207
EEAA	1.14467	0.298	0.518458	0.604139	[0.687 ;1.908]	4111.32	34000	1.01961	0.307915	[0.0001 ; 3.6e+10]	0.946358	0.253	-0.20625	0.836595	[0.560 ;1.598]	0.305
AgeAccelRes_PhenoAge	1.41073	0.339	1.43183	0.152192	[0.881 ;2.259]	24.3465	61.102	1.27202	0.203366	[0.178 ;3331.923]	1.24149	0.291	0.923602	0.355693	[0.784 ;1.965]	0.238
AgeAccelRes_GrimAge	1.91015	0.648	1.90662	0.0565704	[0.982 ;3.715]	12.6159	22.59	1.4157	0.156864	[0.377 ;421.778]	1.63555	0.55	1.46394	0.143211	[0.846 ;3.160]	0.262
DunedinPoAm	1.406	0.351	1.36369	0.172665	[0.862 ;2.294]	NA	NA	NA	NA	NA	1.21029	0.298	0.775843	0.437841	[0.747 ;1.960]	NA
DunedinPACE	2.3853	0.82	2.52738	0.0114918	[1.216 ;4.681]	174.66	565.657	1.59415	0.110901	[0.306 ; 1.0e+05]	1.99315	0.663	2.07404	0.0380759	[1.039 ;3.825]	0.169
mTL	0.741844	0.23	-0.962307	0.335896	[0.404 ;1.363]	0.198512	0.276	-1.16103	0.245632	[0.013 ;3.042]	0.816621	0.257	-0.644024	0.51956	[0.441 ;1.513]	0.322
	Osteoporosis All (N = 25 twin pairs)					Osteoporosis Males (N = 4 twin pairs)					Osteoporosis Females (N = 21 twin pairs)
Standardized epigenetic clocks	HR	SE	z	p	95%CI	HR	SE	z	p	95%CI	HR	SE	z	p	95%CI	P test for interaction (sex)
AgeAccelRes_Horvath	1.45551	0.51	1.07213	0.283662	[0.733 ;2.891]	NA	NA	NA	NA	NA	1.44147	0.501	1.05244	0.292599	[0.730 ;2.848]	NA
IEAA	2.09325	1.193	1.29609	0.194943	[0.685 ;6.397]	NA	NA	NA	NA	NA	2.05857	1.157	1.28412	0.1991	[0.684 ;6.197]	NA
AgeAccelRes_Hannum	1.47633	0.507	1.13352	0.256996	[0.753 ;2.895]	NA	NA	NA	NA	NA	1.44516	0.488	1.0895	0.275935	[0.745 ;2.803]	NA
EEAA	1.60269	0.736	1.02754	0.304168	[0.652 ;3.941]	NA	NA	NA	NA	NA	1.47077	0.633	0.896434	0.370021	[0.633 ;3.419]	NA
AgeAccelRes_PhenoAge	2.63045	1.551	1.64078	0.100844	[0.828 ;8.352]	NA	NA	NA	NA	NA	2.41891	1.369	1.5606	0.118617	[0.798 ;7.335]	NA
AgeAccelRes_GrimAge	2.42146	1.49	1.43694	0.150735	[0.725 ;8.090]	NA	NA	NA	NA	NA	2.2368	1.35	1.33388	0.182242	[0.685 ;7.301]	NA
DunedinPoAm	1.66243	0.814	1.03822	0.299169	[0.637 ;4.340]	NA	NA	NA	NA	NA	2.12524	1.256	1.27516	0.202254	[0.667 ;6.771]	NA
DunedinPACE	3.17165	2.127	1.72098	0.0852539	[0.852 ;11.808]	NA	NA	NA	NA	NA	3.26074	2.223	1.73335	0.0830338	[0.857 ;12.409]	NA
mTL	0.700292	0.287	-0.870219	0.384181	[0.314 ;1.562]	NA	NA	NA	NA	NA	0.749149	0.302	-0.715433	0.474341	[0.340 ;1.653]	NA
(B) Adjustment for age and sex, current smoker (yes/no) and drinking habits (drinking >3 units per day)
	Fragility fractures All (N = 79 twin pairs)					Fragility fractures Males (N = 16 twin pairs)					Fragility fractures Females (N = 63 twin pairs)
Standardized epigenetic clocks	HR	SE	z	p	95%CI	HR	SE	z	p	95%CI	HR	SE	z	p	95%CI	P test for interaction (sex)
AgeAccelRes_Horvath	1.16926	0.281	0.651351	0.51482	[0.730 ;1.872]	227.586	1077.88	1.14599	0.2518	[0.021 ; 2.4e+06]	1.08484	0.262	0.336946	0.736158	[0.676 ;1.742]	0.17
IEAA	1.38576	0.346	1.30813	0.190829	[0.850 ;2.259]	5.13324	6.181	1.35845	0.174321	[0.485 ;54.368]	1.26057	0.301	0.968946	0.332572	[0.789 ;2.014]	0.179
AgeAccelRes_Hannum	1.15329	0.292	0.563552	0.573059	[0.702 ;1.894]	69.8571	236.78	1.25283	0.210268	[0.091 ; 5.4e+04]	1.04186	0.269	0.159078	0.873607	[0.629 ;1.727]	0.158
EEAA	1.16313	0.308	0.56981	0.568807	[0.692 ;1.956]	3477.67	28000	1.01689	0.309208	[0.001 ; 2.3e+10]	0.966675	0.261	-0.125522	0.900111	[0.569 ;1.641]	0.295
AgeAccelRes_PhenoAge	1.47034	0.368	1.5392	0.123757	[0.900 ;2.402]	1773.1	9189.93	1.44328	0.148941	[0.069 ; 4.6e+07]	1.28343	0.31	1.0323	0.301929	[0.799 ;2.061]	0.158
AgeAccelRes_GrimAge	2.54754	1.03	2.31348	0.0206963	[1.154 ;5.626]	391.188	1661.68	1.40525	0.159947	[0.095 ; 1.6e+06]	2.23205	0.926	1.93577	0.0528957	[0.990 ;5.032]	0.233
DunedinPoAm	1.6034	0.444	1.70359	0.0884579	[0.931 ;2.760]	NA	NA	NA	NA	NA	1.39188	0.38	1.21004	0.226265	[0.815 ;2.378]	NA
DunedinPACE	3.47908	1.485	2.92083	0.00349103	[1.507 ;8.032]	NA	NA	NA	NA	NA	3.23615	1.493	2.5453	0.0109185	[1.310 ;7.994]	0.18
mTL	0.668756	0.224	-1.20375	0.228687	[0.347 ;1.288]	0.0544904	0.112	-1.41083	0.158296	[0.001 ;3.104]	0.732364	0.251	-0.910477	0.362571	[0.375 ;1.432]	0.174
	Osteoporosis All (N = 25 twin pairs)					Osteoporosis Males (N = 4 twin pairs)					Osteoporosis Females (N = 21 twin pairs)
Standardized epigenetic clocks	HR	SE	z	p	95%CI	HR	SE	z	p	95%CI	HR	SE	z	p	95%CI	P test for interaction (sex)
AgeAccelRes_Horvath	1.8462	0.844	1.3408	0.179984	[0.753 ;4.524]	NA	NA	NA	NA	NA	1.81674	0.818	1.32524	0.18509	[0.751 ;4.393]	NA
IEAA	3.68741	3.66	1.31461	0.188641	[0.527 ;25.802]	NA	NA	NA	NA	NA	3.5138	3.38	1.30658	0.191356	[0.533 ;23.146]	NA
AgeAccelRes_Hannum	1.90477	0.893	1.37398	0.169447	[0.760 ;4.776]	NA	NA	NA	NA	NA	1.83569	0.831	1.34204	0.179584	[0.756 ;4.457]	NA
EEAA	2.14662	1.472	1.11371	0.265405	[0.560 ;8.234]	NA	NA	NA	NA	NA	1.84474	1.132	0.997789	0.318382	[0.554 ;6.142]	NA
AgeAccelRes_PhenoAge	4.50518	3.803	1.78304	0.0745806	[0.861 ;23.566]	NA	NA	NA	NA	NA	3.95351	3.208	1.69427	0.0902135	[0.806 ;19.390]	NA
AgeAccelRes_GrimAge	3.69504	2.896	1.66785	0.0953451	[0.795 ;17.165]	NA	NA	NA	NA	NA	3.30986	2.516	1.57459	0.115351	[0.746 ;14.684]	NA
DunedinPoAm	2.00314	1.136	1.22531	0.220459	[0.659 ;6.086]	NA	NA	NA	NA	NA	2.98582	2.275	1.43569	0.151092	[0.671 ;13.293]	NA
DunedinPACE	5.50495	5.216	1.80006	0.0718517	[0.859 ;35.262]	NA	NA	NA	NA	NA	5.83349	5.721	1.7984	0.0721131	[0.853 ;39.872]	NA
mTL	0.568104	0.29	-1.10891	0.26747	[0.209 ;1.543]	NA	NA	NA	NA	NA	0.622189	0.305	-0.968515	0.332787	[0.238 ;1.625]	NA
(C) Adjustment for age and sex, current smoker (yes/no), drinking habits (drinking >3 units per day), height, weight and Charlson co-morbidity index
	Fragility All fractures (N = 79 twin pairs)					Fragility fractures Males (N = 16 twin pairs)					Fragility fractures Females (N = 63 twin pairs)
Standardized epigenetic clocks	HR	SE	z	p	95%CI	HR	SE	z	p	95%CI	HR	SE	z	p	95%CI	P test for interaction (sex)
AgeAccelRes_Horvath	1.08804	0.306	0.299633	0.764457	[0.627 ;1.889]	NA	NA	NA	NA	NA	0.953345	0.293	-0.155335	0.876558	[0.522 ;1.742]	NA
IEAA	1.33228	0.358	1.06662	0.286143	[0.786 ;2.257]	NA	NA	NA	NA	NA	1.16744	0.321	0.56392	0.572809	[0.682 ;1.999]	NA
AgeAccelRes_Hannum	1.05986	0.314	0.196403	0.844294	[0.593 ;1.893]	NA	NA	NA	NA	NA	0.923333	0.301	-0.244574	0.806786	[0.487 ;1.750]	NA
EEAA	1.09021	0.32	0.294686	0.768234	[0.614 ;1.936]	NA	NA	NA	NA	NA	0.807512	0.258	-0.667991	0.504139	[0.431 ;1.512]	NA
AgeAccelRes_PhenoAge	1.59052	0.462	1.59785	0.110076	[0.900 ;2.810]	NA	NA	NA	NA	NA	1.4207	0.451	1.10633	0.268584	[0.763 ;2.647]	NA
AgeAccelRes_GrimAge	3.13192	1.422	2.51358	0.0119514	[1.286 ;7.628]	NA	NA	NA	NA	NA	3.11752	1.686	2.10242	0.0355165	[1.080 ;8.998]	NA
DunedinPoAm	1.77007	0.543	1.86131	0.0627007	[0.970 ;3.229]	NA	NA	NA	NA	NA	1.53769	0.506	1.30719	0.191149	[0.807 ;2.931]	NA
DunedinPACE	4.74965	2.486	2.97714	0.00290949	[1.703 ;13.247]	NA	NA	NA	NA	NA	4.28568	2.406	2.59271	0.00952226	[1.426 ;12.876]	NA
mTL	0.636473	0.248	-1.1593	0.246334	[0.297 ;1.366]	NA	NA	NA	NA	NA	0.652691	0.296	-0.940462	0.346981	[0.268 ;1.588]	NA
	Osteoporosis All (N = 25 twin pairs)					Osteoporosis Males (N = 4 twin pairs)					Osteoporosis Females (N = 21 twin pairs)
Standardized epigenetic clocks	HR	SE	z	p	95%CI	HR	SE	z	p	95%CI	HR	SE	z	p	95%CI	P test for interaction (sex)
AgeAccelRes_Horvath	4.00412	4.293	1.29392	0.195694	[0.490 ;32.746]	NA	NA	NA	NA	NA	NA	NA	NA	NA	NA	NA
IEAA	23175	0.52	447925	0.603	[8.19e-13; 6.56e+20]	NA	NA	NA	NA	NA	NA	NA	NA	NA	NA	NA
AgeAccelRes_Hannum	7.59864	11.418	1.34959	0.177147	[0.400 ;144.477]	NA	NA	NA	NA	NA	NA	NA	NA	NA	NA	NA
EEAA	NA	NA	NA	NA	NA	NA	NA	NA	NA	NA	NA	NA	NA	NA	NA	NA
AgeAccelRes_PhenoAge	NA	NA	NA	NA	NA	NA	NA	NA	NA	NA	NA	NA	NA	NA	NA	NA
AgeAccelRes_GrimAge	NA	NA	NA	NA	NA	NA	NA	NA	NA	NA	NA	NA	NA	NA	NA	NA
DunedinPoAm	1.21236	0.25	0.935155	0.803	[ 0.267;5.498]	NA	NA	NA	NA	NA	1.7026	0.5	1.82923	0.62	[0.207;13.984]	NA
DunedinPACE	59.1663	1.11	216.753	0.265	[ 0.045;77698.45]	NA	NA	NA	NA	NA	NA	NA	NA	NA	NA	NA
mTL	0.0197357	-1.21	0.0642416	0.228	[0.001; 11.641}	NA	NA	NA	NA	NA	NA	NA	NA	NA	NA	NA

## Sheet: Sheet 9
Association analysis of diagnoses after blood sampling and the epigenetic clocks in the Replication Cohort, analysis of all individuals and excluding the youngest individuals of the LifeSpan cohort individual-level analysis
Notes: The clocks aimed replicated (cf. Sheet 5) in the present study are marked in yellow for overview, clocks displaying a p value below 0.05 are shown in bold.
Notes: Forest plots for fragility fractures are marked in green, while forest plots for osteoporosis are marked in green.
(A) Adjustment for age and sex
All individuals as in Sheet 5	Fragility fractures (N = 79/717 individuals)					Osteoporosis (N = 92/745 individuals)
Standardized epigenetic clocks	HR	SE	z	p	95%CI	HR	SE	z	p	95%CI
AgeAccelRes_Horvath	1.2284	0.133	1.89779	0.0577234	[0.993 ;1.519]	1.13939	0.158	0.94256	0.345906	[0.869 ;1.495]
IEAA	1.10337	0.106	1.0216	0.306968	[0.914 ;1.333]	0.997347	0.134	-0.0197803	0.984219	[0.767 ;1.298]
AgeAccelRes_Hannum	1.19014	0.132	1.57416	0.115451	[0.958 ;1.478]	1.18556	0.151	1.3395	0.180407	[0.924 ;1.521]
EEAA	1.14589	0.133	1.17516	0.239931	[0.913 ;1.438]	1.11182	0.123	0.956902	0.338617	[0.895 ;1.381]
AgeAccelRes_PhenoAge	1.15635	0.121	1.38673	0.165524	[0.942 ;1.420]	1.31883	0.176	2.07519	0.0379689	[1.015 ;1.713]
AgeAccelRes_GrimAge	1.12957	0.139	0.991765	0.321312	[0.888 ;1.437]	1.36155	0.151	2.78188	0.00540442	[1.095 ;1.692]
DunedinPoAm	1.31112	0.145	2.45334	0.0141538	[1.056 ;1.628]	1.26595	0.139	2.14114	0.0322627	[1.020 ;1.571]
DunedinPACE	1.10207	0.164	0.653616	0.513359	[0.823 ;1.475]	1.1727	0.164	1.14244	0.25327	[0.892 ;1.541]
mTL	0.781032	0.141	-1.36438	0.172447	[0.548 ;1.114]	0.636044	0.131	-2.19668	0.028043	[0.425 ;0.952]
Excluding the youngest part of the LifeSpan Cohort	Fragility fractures (N = 74/584 individuals)					Osteoporosis (N = 86/606 individuals)
Standardized epigenetic clocks	HR	SE	z	p	95%CI	HR	SE	z	p	95%CI
AgeAccelRes_Horvath	1.24735	2.0114	0.137	0.0442828	[1.006 ;1.547]	1.16978	1.11791	0.164	0.263606	[0.889 ;1.540]
IEAA	1.11912	1.14983	0.11	0.250213	[0.924 ;1.356]	1.00635	0.0458882	0.139	0.963399	[0.768 ;1.319]
AgeAccelRes_Hannum	1.2205	1.79296	0.136	0.0729787	[0.982 ;1.518]	1.21357	1.51634	0.155	0.129433	[0.945 ;1.559]
EEAA	1.18376	1.42546	0.14	0.154024	[0.939 ;1.493]	1.13011	1.06683	0.13	0.286051	[0.903 ;1.415]
AgeAccelRes_PhenoAge	1.20508	1.71959	0.131	0.0855076	[0.974 ;1.491]	1.33245	2.1148	0.181	0.0344471	[1.021 ;1.738]
AgeAccelRes_GrimAge	1.15238	1.12598	0.145	0.260175	[0.900 ;1.475]	1.36788	2.82183	0.152	0.00477501	[1.100 ;1.700]
DunedinPoAm	1.34588	2.62412	0.152	0.00868732	[1.078 ;1.680]	1.28739	2.24513	0.145	0.02476	[1.033 ;1.605]
DunedinPACE	1.0811	0.501184	0.168	0.616242	[0.797 ;1.467]	1.15616	1.02155	0.164	0.306995	[0.875 ;1.527]
mTL	0.801215	-1.21274	0.146	0.225231	[0.560 ;1.146]	0.646429	-2.05083	0.138	0.0402838	[0.426 ;0.981]
(B) Adjustment for age and sex, current smoker yes/no and drinking habits drinking >3 units per day
All individuals as in Sheet 5	Fragility fractures (N = 79/717 individuals)					Osteoporosis (N = 92/745 individuals)
Standardized epigenetic clocks	HR	SE	z	p	95%CI	HR	SE	z	p	95%CI
AgeAccelRes_Horvath	1.22006	0.134	1.80574	0.0709587	[0.983 ;1.514]	1.13062	0.162	0.854599	0.392773	[0.853 ;1.498]
IEAA	1.09825	0.106	0.970677	0.331709	[0.909 ;1.327]	0.990765	0.137	-0.0671791	0.946439	[0.756 ;1.299]
AgeAccelRes_Hannum	1.18344	0.133	1.49977	0.133675	[0.950 ;1.475]	1.17928	0.152	1.27832	0.201136	[0.916 ;1.519]
EEAA	1.14032	0.133	1.12725	0.259638	[0.908 ;1.433]	1.10605	0.123	0.903522	0.366249	[0.889 ;1.376]
AgeAccelRes_PhenoAge	1.14586	0.121	1.29307	0.195987	[0.932 ;1.409]	1.30796	0.181	1.93774	0.0526546	[0.997 ;1.716]
AgeAccelRes_GrimAge	1.08211	0.168	0.508797	0.610894	[0.798 ;1.467]	1.5099	0.287	2.16925	0.0300638	[1.041 ;2.191]
DunedinPoAm	1.35797	0.169	2.46386	0.0137449	[1.065 ;1.732]	1.30511	0.214	1.62168	0.104872	[0.946 ;1.801]
DunedinPACE	1.05918	0.163	0.373232	0.708976	[0.783 ;1.432]	1.14366	0.194	0.791634	0.428574	[0.820 ;1.595]
mTL	0.797007	0.146	-1.23747	0.215913	[0.556 ;1.142]	0.646414	0.137	-2.06358	0.0390578	[0.427 ;0.978]
Excluding the youngest part of the LifeSpan Cohort	Fragility fractures (N = 74/584 individuals)					Osteoporosis (N = 86/606 individuals)
Standardized epigenetic clocks	HR	SE	z	p	95%CI	HR	SE	z	p	95%CI
AgeAccelRes_Horvath	1.23485	1.88491	0.138	0.0594422	[0.992 ;1.538]	1.16688	1.06304	0.169	0.287762	[0.878 ;1.551]
IEAA	1.11135	1.07382	0.109	0.282905	[0.917 ;1.348]	1.00343	0.0241812	0.142	0.980708	[0.760 ;1.324]
AgeAccelRes_Hannum	1.21112	1.69253	0.137	0.0905459	[0.970 ;1.512]	1.20986	1.48019	0.156	0.138821	[0.940 ;1.557]
EEAA	1.17719	1.37051	0.14	0.170528	[0.932 ;1.487]	1.12429	1.0167	0.13	0.309296	[0.897 ;1.409]
AgeAccelRes_PhenoAge	1.19038	1.59417	0.13	0.110899	[0.961 ;1.475]	1.3281	2.03131	0.186	0.0422239	[1.010 ;1.746]
AgeAccelRes_GrimAge	1.0787	0.465155	0.176	0.641821	[0.784 ;1.484]	1.61287	2.72568	0.283	0.00641685	[1.144 ;2.274]
DunedinPoAm	1.37393	2.52268	0.173	0.0116466	[1.073 ;1.759]	1.39341	2.09961	0.22	0.0357632	[1.022 ;1.899]
DunedinPACE	1.0171	0.105174	0.164	0.916238	[0.742 ;1.395]	1.14917	0.824526	0.194	0.409641	[0.826 ;1.599]
mTL	0.822728	-1.05953	0.152	0.289358	[0.573 ;1.180]	0.653195	-1.95241	0.142	0.0508896	[0.426 ;1.002]
(C) Adjustment for age and sex, current smoker yes/no, drinking habits drinking >3 units per day, height, weight and Charlson co-morbidity index
All individuals as in Sheet 5	Fragility fractures (N = 79/717 individuals)					Osteoporosis (N = 92/745 individuals)
Standardized epigenetic clocks	HR	SE	z	p	95%CI	HR	SE	z	p	95%CI
AgeAccelRes_Horvath	1.22287	0.133	1.84748	0.0646769	[0.988 ;1.514]	1.14689	0.166	0.947221	0.343526	[0.864 ;1.523]
IEAA	1.10409	0.105	1.03632	0.300054	[0.916 ;1.331]	1.00372	0.14	0.0265881	0.978788	[0.763 ;1.320]
AgeAccelRes_Hannum	1.18172	0.132	1.49698	0.134398	[0.950 ;1.470]	1.17992	0.155	1.26001	0.207664	[0.912 ;1.526]
EEAA	1.14213	0.132	1.14598	0.251802	[0.910 ;1.434]	1.11189	0.121	0.971113	0.331492	[0.898 ;1.377]
AgeAccelRes_PhenoAge	1.1617	0.124	1.40736	0.159321	[0.943 ;1.431]	1.3451	0.193	2.07016	0.0384377	[1.016 ;1.781]
AgeAccelRes_GrimAge	1.09089	0.167	0.567055	0.570677	[0.808 ;1.474]	1.54264	0.305	2.19613	0.0280827	[1.048 ;2.271]
DunedinPoAm	1.4004	0.17	2.77483	0.00552307	[1.104 ;1.776]	1.36041	0.227	1.84564	0.0649443	[0.981 ;1.886]
DunedinPACE	1.09839	0.169	0.608352	0.542954	[0.812 ;1.486]	1.22797	0.215	1.17377	0.240488	[0.871 ;1.730]
mTL	0.783714	0.143	-1.33815	0.180848	[0.548 ;1.120]	0.640613	0.137	-2.08097	0.0374362	[0.421 ;0.974]
Excluding the youngest part of the LifeSpan Cohort	Fragility fractures (N = 74/584 individuals)					Osteoporosis (N = 86/606 individuals)
Standardized epigenetic clocks	HR	SE	z	p	95%CI	HR	SE	z	p	95%CI
AgeAccelRes_Horvath	1.23612	1.90524	0.138	0.0567494	[0.994 ;1.537]	1.18773	1.16193	0.176	0.245264	[0.889 ;1.588]
IEAA	1.11416	1.10963	0.109	0.267159	[0.920 ;1.349]	1.01647	0.113725	0.146	0.909456	[0.767 ;1.347]
AgeAccelRes_Hannum	1.20959	1.68936	0.136	0.0911513	[0.970 ;1.508]	1.21821	1.49641	0.161	0.134548	[0.941 ;1.578]
EEAA	1.1793	1.38634	0.14	0.165644	[0.934 ;1.489]	1.13069	1.08443	0.128	0.278175	[0.906 ;1.412]
AgeAccelRes_PhenoAge	1.20817	1.68832	0.135	0.0913491	[0.970 ;1.505]	1.38084	2.2201	0.201	0.026412	[1.039 ;1.836]
AgeAccelRes_GrimAge	1.08834	0.522959	0.176	0.601003	[0.792 ;1.495]	1.67487	2.857	0.302	0.00427665	[1.176 ;2.386]
DunedinPoAm	1.41862	2.80837	0.177	0.00497937	[1.111 ;1.811]	1.46685	2.36578	0.238	0.0179922	[1.068 ;2.015]
DunedinPACE	1.05086	0.30574	0.17	0.759803	[0.765 ;1.444]	1.25155	1.28749	0.218	0.197924	[0.889 ;1.761]
mTL	0.805736	-1.18016	0.147	0.237938	[0.563 ;1.153]	0.641087	-2.03115	0.14	0.0422398	[0.417 ;0.985]

[truncated: 11 more sheets: Sheet 10, Sheet 11, Sheet 12, Sheet 13, Sheet 14, Sheet 15, Sheet 16, Sheet 17, Sheet 18, Sheet 19, Sheet 20]
